# Supplementary material for: Measuring health financing vulnerability due to reductions in official development assistance: A conceptual framework with empirical application across 47 African countries
Source: PLOS Glob Public Health. 2026 May 6;6(5):e0006282. doi: 10.1371/journal.pgph.0006282 (PMC13148685; doi:10.1371/journal.pgph.0006282)
Supplement: S1 Data — (XLSX) [file pgph.0006282.s001.xlsx]

## Sheet: Sheet1
S/N	Country	ISO Code	Total Current Health Spending (Million USD) _GHED 2022	CHE_% coming from OOP _GHED 2022	CHE_% coming from External sources _GHED 2022	SDG UHC indicator 3.8.2, latest year: incidence of catastrophic OOP health spending (10%)	UHC SCI (2021)	Multidimentional Poverty Rate (headcount %)	World Bank Foresat for GGE capacity (Source: World Bank, 2024: https://hdl.handle.net/10986/42383	Risk of Overall Debt Distress (World Bank/IMF https://www.worldbank.org/en/programs/debt-toolkit/dsa)
1	Algeria	DZA	8172	49.9758	0.5	No Data	74.11	1.4	Contraction	N/A
2	Angola	AGO	3608	28.7002	4.7	35.5	36.73	47.2036	Contraction	N/A
3	Benin	BEN	466	42.4966	32	14.3	37.89	45.4432	Expansion	Moderate
4	Botswana	BWA	1166	4.39139	6.3	4.3	55.18	20.7902	Contraction	N/A
5	Burkina Faso	BFA	1278	34.6186	20.9	8.4	39.6	52.9812	Expansion	Moderate
6	Burundi	BDI	329	24.5157	53.2	4.8	41.46	79.2099	Contraction	High
7	Cabo Verde	CPV	149	25.7106	8.3	2	71.18	7.60978	Stagnation	High
8	Cameroon	CMR	1989	67.6936	14.4	10.7	43.88	41.0059	Stagnation	High
9	Central African Republic	CAF	244	47.6457	35.6	6.7	32.26	80.4	Stagnation	High
10	Chad	TCD	741	58.1755	18.7	9.3	29.4	80.8962	Expansion	High
11	Comoros	COM	103	43.931	42.8	8.8	48.12	26.2547	Contraction	High
12	Congo	COG	305	25.3935	15.1	4.6	41	41.5807	Contraction	In debt distress
13	Côte d'Ivoire	CIV	2619	28.8088	18	8.3	42.78	29.1771	Expansion	Moderate
14	Democratic Republic of the Congo	COD	2497	37.0766	38.6	4.8	41.74	83.6358	Expansion	Moderate
15	Equatorial Guinea	GNQ	343	70.3799	0.8	No Data	45.75	66.2	Contraction	N/A
16	Eritrea	ERI	92	54.3068	22.5	No Data	44.89	58	Stagnation	High
17	Eswatini	SWZ	346	10.3695	28	5	55.86	40.8481	Stagnation	N/A
18	Ethiopia	ETH	3394	44.5961	25.3	3.5	35.14	72.7046	Stagnation	In debt distress
19	Gabon	GAB	601	18.6228	3.6	3.8	48.97	8.36343	Expansion	N/A
20	Gambia	GMB	76	19.8919	24.2	0.2	46.15	36.1915	Stagnation	High
21	Ghana	GHA	2729	25.0321	15.8	1.3	47.79	32.7739	Stagnation	High
22	Guinea	GIN	774	55.4555	20.7	1.5	39.92	51.6976	Expansion	Moderate
23	Guinea-Bissau	GNB	139	64.8965	18.2	5	37.25	38.73	Stagnation	High
24	Kenya	KEN	4907	24.2087	18.4	5.2	53.34	38.4901	Stagnation	High
25	Lesotho	LSO	306	12.6332	36.3	4.5	53.25	40.682	Contraction	Moderate
26	Liberia	LBR	535	62.2233	19.9	6.7	44.71	56.5711	Contraction	High
27	Madagascar	MDG	497	32.2862	32.8	2.9	34.94	84.6716	Stagnation	Moderate
28	Malawi	MWI	816	12.0969	64.7	2.9	48.27	78.252	Stagnation	In distress
29	Mali	MLI	686	43.2107	8.7	1.7	41.28	51.3071	Stagnation	Moderate
30	Mauritania	MRT	441	40.8082	17.5	11.7	40.12	42.3595	Expansion	Moderate
31	Mauritius	MUS	754	44.0116	0.6	8.2	65.65	0.354738	Stagnation	N/A
32	Mozambique	MOZ	1616	9.68696	54.2	3.6	43.99	73.7036	Stagnation	High
33	Namibia	NAM	1172	8.10121	8.9	1.5	62.64	27.5482	Contraction	N/A
34	Niger	NER	671	40.3408	18.2	6.5	34.98	77.9709	Stagnation	High
35	Nigeria	NGA	20289	76.1297	6.8	15.8	38.42	39.6984	Expansion	N/A
36	Rwanda	RWA	1049	9.62182	42.9	1.2	48.55	57.3709	Expansion	Moderate
37	Sao Tome and Principe	STP	41	11.9719	30.9	4.8	58.79	39.6781	Stagnation	In distress
38	Senegal	SEN	1125	48.8274	21.2	6.9	50.09	37.1324	Expansion	Moderate
39	Seychelles	SYC	87	24.4065	0	2.6	74.57	0.881257	Expansion	N/A
40	Sierra Leone	SLE	325	52.6565	28	16.4	41	54.0458	Stagnation	High
41	South Africa	ZAF	35546	6.71139	1.9	1	70.95	21.7105	Contraction	N/A
42	South Sudan	SSD	545	34.398	49.1	11.7	34.18	84.8859	Contraction	High
43	Togo	TGO	491	63.1936	21.3	13.7	44.01	43.9037	Expansion	High
44	Uganda	UGA	2089	34.0916	41.6	13.6	48.57	52.1802	Expansion	Moderate
45	United Republic of Tanzania	TZA	2307	28.6937	38.7	4.3	42.63	54.5897	Expansion	N/A
46	Zambia	ZMB	1533	9.69076	41.4	0.3	55.84	65.7983	Stagnation	In distress
47	Zimbabwe	ZWE	1135	8.15721	50	11.8	55.04	42.3979	Stagnation	In distress
